# Supplementary material for: Predictive Value of Diaphragm and Lung Ultrasonography for Weaning Failure in Critically Ill Patients with Acute Respiratory Failure Due to COVID-19 Pneumonia
Source: Diagnostics (Basel). 2024 Oct 11;14(20):2263. doi: 10.3390/diagnostics14202263 (PMC11505932; doi:10.3390/diagnostics14202263)
Supplement: Supplementary file 1 [file diagnostics-14-02263-s001.zip]

Archive with 1 entries (1 files):
- diagnostics-3228827-supplementary.pdf
